# Supplementary material for: Supplementation with dietary omega-3 PUFA mitigates fetal brain inflammation and mitochondrial damage caused by high doses of sodium nitrite in maternal rats
Source: PLoS One. 2022 Mar 24;17(3):e0266084. doi: 10.1371/journal.pone.0266084 (PMC8947126; doi:10.1371/journal.pone.0266084)
Supplement: S1 Dataset — (XLSX) [file pone.0266084.s003.xlsx]

## Sheet: Sheet1
Figure 1A
ONOO-
Control	Low dose	Mid dose	High dose
29.4939	48.6304	57.0147	64.8133
28.7713	47.8255	55.931	66.5443
27.8827	49.7662	57.2592	66.5808
Figure 1B
NO
Control	Low dose	Mid dose	High dose
5.22639	13.0401	15.9379	21.4489
5.14877	11.7206	19.8448	25.0712
6.49418	10.1164	15.1876	24.4761
Figure 1C
TNF
Control	Low dose	Mid dose	High dose
84.5984	84.417	113.023	179.059
94.0141	88.4379	105.945	188.971
79.0765	70.1675	125.08	167.37
NOS2
Control	Low dose	Mid dose	High dose
10.1727	12.7011	14.8817	37.0514
10.6299	19.2071	19.4004	42.0546
10.3677	19.7139	25.3236	36.5841
IL-1B
Control	Low dose	Mid dose	High dose
134.188	145.215	160.554	271.222
116.75	159.227	194.296	237.054
145.372	115.927	178.552	227.132
Figure 1D
Control	Low dose	Mid dose	High dose
3331.8	5613	10153.4	15041.8
3242.7	5660.7	10540.7	15782.9
3088.2	5617.8	10354.6	15532.8
Figure 1E-MDA					Figure 1E-SOD
control	low dose	mid dose	high dose		control	low dose	mid dose	high dose
4.42822	5.13382	9.73236	12.6277		22.4448	21.3158	18.4474	12.2726
6.03406	5.6691	10.4136	13.9416		21.5347	20.6285	16.7501	13.6819
5.54745	6.10706	10.4136	14.3796		21.8611	19.9872	16.6694	12.5107
Figure 2A
Control	Model	PUFA ω-3
18	12	15
16	14	12
15	10	16
Figure 2B (%)
Control	Model	PUFA ω-3
94.4	41.7	66.7
100	35.7	50
100	40	62.5
Figure 2C (%)
Control	Model	PUFA ω-3
50	49	52
39	61	38
40	30	64
Figure 2D (g)
Control	Model	PUFA ω-3
4.7631	4.0785	4.8193
4.8897	4.1623	4.8377
5.2008	3.4318	4.6438
Figure 2E (g)
Control	Model	PUFA ω-3
0.2583	0.1982	0.2382
0.2599	0.2003	0.2261
0.2825	0.187	0.2326
Figure 3C
Occludin-IOD
Control	Model	PUFA ω-3
14027	1608	5785
10465	2871	5013
13877	1070	6903
ZO-1-IOD
Control	Model	PUFA ω-3
20180	400	10642
18482	1046	7231
28795	440	10252
Figure 4A
TNF
Control	Model	PUFA ω-3
98.3624	191.927	155.842
91.3665	175.615	164.325
96.0619	205.45	173.351
IL-1B
Control	Model	PUFA ω-3
150.896	272.891	249.803
162.099	283.265	237.422
165.937	264.021	213.878
Figure 4B
Tnf
Control	Model	PUFA ω-3
1.00431	11.7751	5.43009
1.21151	8.57984	4.53811
0.665825	7.6151	5.52743
Il1b
Control	Model	PUFA ω-3
1.00498	6.84298	4.34031
1.29909	5.91174	4.6001
1.13392	5.23985	4.21809
Nos2
Control	Model	PUFA ω-3
1.00745	8.97551	3.3628
0.989293	8.0055	3.37342
1.47612	6.22419	4.54327
Figure 4C
	Control			Model			Omega-3
TNF	0.25	0.23	0.29	0.64	0.64	0.71	0.46	0.44	0.52
IL-1B	0.21	0.2	0.28	0.59	0.6	0.67	0.41	0.4	0.54
NOS2	0.17	0.14	0.16	0.47	0.5	0.51	0.33	0.36	0.35
Figure 4E
SOX2-IOD
Control	Model	Omega-3
156	19	56
148	30	76
166	47	82
ENO2-IOD
Control	Model	Omega-3
23807	12018	17346
23577	13029	19322
24427	15984	17795
TUBB3-IOD
Control	Model	Omega-3
75247	27895	53231
77521	38253	41477
74228	28896	54233
Figure 4F
	Control			Model			PUFA ω-3
NRF1	1.0059	1.1352	1.1103	0.1654	0.2326	0.2497	0.4898	0.6487	0.5653
HMOX1	1.0058	0.8712	0.8278	0.0526	0.0389	0.0397	0.1459	0.1576	0.1879
Figure 4H
	Control			Model			PUFA ω-3
NRF1	0.51	0.51	0.63	0.17	0.18	0.22	0.32	0.4	0.4
HMOX1	0.52	0.55	0.65	0.16	0.18	0.24	0.34	0.35	0.46
Figure 5A-ROS
Control	Model	Omega-3
3419.7	16431.6	8042
3609.1	16551.9	8733.9
2553.4	17120.8	8627.4
Figure 5B-JC-1
Control	Model	Omega-3
2.18	14.02	8.84
1.85	15.08	7.81
2.98	13.25	8.21
Figure 5C-MDA					Figure 5C-SOD
Control	Model	Omega-3			Control	Model	Omega-3
4.57421	13.309	10			21.7421	11.9194	16.3968
6.08273	12.7737	7.85888			21.6922	13.152	17.5219
5.27981	15.1338	8.75912			22.2451	14.2118	15.2947
Figure 5D
Mitochondrial complex II
Control	Model	Omega-3
38.2701	10.5198	25.454
41.3577	9.41835	27.2572
35.1795	19.703	20.213
Mitochondrial complex IV
Control	Model	Omega-3
3.59128	1.24535	2.07161
3.16493	1.19962	1.64991
3.24274	1.50987	1.87934
Figure 5E
ATP
Control	Model	Omega-3
2.81696	1.36711	2.30455
3.03365	1.1718	2.1125
3.25034	0.976504	2.00455
Figure 5F-mt-Co1
Control	Model	Omega-3
1.0005	0.353	0.7018
0.9681	0.3093	0.7651
1.0107	0.3765	0.6311
